# Supplementary material for: Effect of leukocyte-reduced platelet-rich plasma on osteoarthritis caused by cranial cruciate ligament rupture: A canine gait analysis model
Source: PLoS One. 2018 Mar 19;13(3):e0194752. doi: 10.1371/journal.pone.0194752 (PMC5858837; doi:10.1371/journal.pone.0194752)
Supplement: S1 File — (CSV) [file pone.0194752.s001.csv]

me	per	stat	pes	fu	ti	im	me	per		status	mi	ma
0	1	san	320	128,9	0,49	37,7	0	1	31,8	san	91,3	123,1
0	1	san	320	128,2	0,47	37,6	0	2	32,8	san	91,9	124,7
0	1	san	320	128,2	0,42	37,1	0	3	31	san	92,6	123,6
0	1	san	320	127,9	0,47	37,1	0	4	31,4	san	93,1	124,5
0	1	san	320	127,7	0,45	38,4	0	5	32,6	san	90,7	123,3
1	1	san	320	128,1	0,43	39	0	6	32	san	91,3	123,3
1	1	san	320	123,4	0,43	37,6	0	7	30,8	san	96,5	127,3
1	1	san	320	128,5	0,46	37,1	0	8	31,1	san	90,1	121,2
1	1	san	320	125,9	0,45	38	0	9	31,6	san	92,5	124,1
1	1	san	320	127,1	0,48	40,4	0	10	30,8	san	91,8	122,6
3	1	san	320	126	0,49	38,9	1	1	30,9	san	91,5	122,4
3	1	san	320	129,6	0,47	37,2	1	2	31,5	san	88,6	120,1
3	1	san	320	125	0,46	37,5	1	3	31,8	san	89,9	121,7
3	1	san	320	126,3	0,43	37,7	1	4	31	san	91,8	122,8
3	1	san	320	130,4	0,46	39,4	1	5	31,8	san	93,9	125,7
6	1	san	320	128,9	0,46	36,3	1	6	31,9	san	94,1	126
6	1	san	320	125,4	0,44	36	1	7	31,8	san	91,6	123,4
6	1	san	320	127,9	0,47	37,7	1	8	31,7	san	90	121,7
6	1	san	320	128,6	0,46	38,5	1	9	30,6	san	92,4	123
6	1	san	320	126,5	0,45	36,6	1	10	31,9	san	91	122,9
0	2	san	306	123,9	0,43	37,8	3	1	31,6	san	91,1	122,7
0	2	san	306	123,1	0,45	36,5	3	2	32	san	91,1	123,1
0	2	san	306	120,8	0,45	37	3	3	31,6	san	89,9	121,5
0	2	san	306	118,6	0,43	35,3	3	4	32	san	90,5	122,5
0	2	san	306	120,7	0,46	37,6	3	5	31,8	san	93,2	125
1	2	san	306	123,7	0,36	32,5	3	6	30,3	san	93,2	123,5
1	2	san	306	120,8	0,43	34	3	7	31,5	san	91,5	123
1	2	san	306	122,1	0,44	34,8	3	8	31,4	san	90,2	121,6
1	2	san	306	121,3	0,47	38,6	3	9	31,8	san	90,7	122,5
1	2	san	306	121,7	0,51	38,4	3	10	32,6	san	91,9	124,5
3	2	san	306	120,4	0,47	39	6	1	30,3	san	90,7	121
3	2	san	306	124,5	0,46	35,9	6	2	31,8	san	91,6	123,4
3	2	san	306	121	0,48	38,9	6	3	32	san	88,9	120,9
3	2	san	306	120,8	0,45	36,8	6	4	31,9	san	90	121,9
3	2	san	306	120,9	0,46	36,5	6	5	33,3	san	93,1	126,4
6	2	san	306	119,2	0,44	37,1	6	6	31,5	san	91,5	123
6	2	san	306	123,3	0,45	35,7	6	7	31,3	san	90,6	121,9
6	2	san	306	121,2	0,43	36,1	6	8	32,2	san	92,7	124,9
6	2	san	306	119,6	0,45	36,6	6	9	30,2	san	91,9	122,1
6	2	san	306	119,7	0,45	36,1	6	10	31,9	san	92,8	124,7
0	3	san	307	116,2	0,37	33,2	0	1	31	san	92,5	123,5
0	3	san	307	122,4	0,43	34,2	0	2	31,6	san	93,7	125,3
0	3	san	307	118,8	0,42	36,7	0	3	31,6	san	93,5	125,1
0	3	san	307	122,9	0,45	38,1	0	4	30,8	san	93,7	124,5
0	3	san	307	123,9	0,46	37,8	0	5	32,3	san	94,3	126,6
1	3	san	307	123,2	0,41	34,8	0	6	31,1	san	91,5	122,6
1	3	san	307	122,8	0,47	34,8	0	7	33,2	san	90,9	124,1
1	3	san	307	123,1	0,43	38,7	0	8	31,5	san	92,4	123,9
1	3	san	307	121,2	0,42	36,5	0	9	31,8	san	92	123,8
1	3	san	307	123,4	0,45	38	0	10	31	san	89,9	120,9
3	3	san	307	127,4	0,48	38	1	1	31,8	san	92,4	124,2
3	3	san	307	123,1	0,43	36,8	1	2	31,7	san	92,4	124,1
3	3	san	307	120,3	0,47	38,9	1	3	31,8	san	94,2	126
3	3	san	307	121,4	0,43	33,7	1	4	30,9	san	91	121,9
3	3	san	307	118	0,49	36,9	1	5	29,8	san	93,5	123,3
6	3	san	307	122,5	0,42	36,3	1	6	31,1	san	94,3	125,4
6	3	san	307	121,7	0,42	36	1	7	30,6	san	93,8	124,4
6	3	san	307	122,7	0,44	37	1	8	31	san	94	125
6	3	san	307	121,5	0,42	34,9	1	9	32,4	san	94,1	126,5
6	3	san	307	122,5	0,43	35,8	1	10	30,7	san	95,4	126,1
0	4	san	299	120,2	0,42	33,7	3	1	30,4	san	93,2	123,6
0	4	san	299	117	0,47	36,4	3	2	31,7	san	90,3	122
0	4	san	299	118,3	0,41	33,2	3	3	32	san	90,7	122,7
0	4	san	299	121,2	0,44	35	3	4	32,4	san	90,8	123,2
0	4	san	299	119,3	0,43	37,8	3	5	31,1	san	90,9	122
1	4	san	299	119,9	0,44	36,3	3	6	31,2	san	91,9	123,1
1	4	san	299	114,6	0,41	34,7	3	7	31,2	san	91	122,2
1	4	san	299	118,1	0,45	35,7	3	8	31,5	san	91	122,5
1	4	san	299	117,8	0,5	37,8	3	9	31	san	92,8	123,8
1	4	san	299	118,4	0,48	38,4	3	10	32,7	san	90,9	123,6
3	4	san	299	119,4	0,42	35,5	6	1	32,3	san	94,9	127,2
3	4	san	299	116,4	0,48	34,9	6	2	31,5	san	92,8	124,3
3	4	san	299	118,8	0,44	32,5	6	3	32	san	92,3	124,3
3	4	san	299	120,5	0,46	39,7	6	4	31,8	san	93,3	125,1
3	4	san	299	113,9	0,43	35,8	6	5	31,4	san	92,5	123,9
6	4	san	299	118,4	0,43	36,5	6	6	31,8	san	94,1	125,9
6	4	san	299	117,6	0,44	34,2	6	7	31,3	san	91,8	123,1
6	4	san	299	120,8	0,46	36,3	6	8	31,1	san	93	124,1
6	4	san	299	121,1	0,43	36,9	6	9	32	san	92,8	124,8
6	4	san	299	119	0,46	37	6	10	32	san	91,4	123,4
0	5	san	301	119,9	0,39	31,2	0	1	32	san	93	125
0	5	san	301	118,6	0,49	39	0	2	31,4	san	89,8	121,2
0	5	san	301	120,9	0,36	34	0	3	31,7	san	94,1	125,8
0	5	san	301	121,1	0,4	35,7	0	4	30,7	san	92	122,7
0	5	san	301	120,4	0,37	33,2	0	5	31,7	san	94	125,7
1	5	san	301	116,2	0,41	33,8	0	6	33,2	san	95,7	128,9
1	5	san	301	119,9	0,4	35	0	7	31,2	san	93,3	124,5
1	5	san	301	118,3	0,36	33,1	0	8	30,8	san	94,7	125,5
1	5	san	301	119,1	0,41	36	0	9	31,9	san	94,2	126,1
1	5	san	301	121,5	0,44	35,9	0	10	31,2	san	89,3	120,5
3	5	san	301	116,6	0,45	38,1	1	1	31,7	san	91,4	123,1
3	5	san	301	117,8	0,44	35,4	1	2	32,1	san	89,9	122
3	5	san	301	120,2	0,46	38,6	1	3	32,3	san	93,1	125,4
3	5	san	301	117,1	0,4	34,2	1	4	31,8	san	91,1	122,9
3	5	san	301	120,1	0,44	35,1	1	5	31,9	san	94,9	126,8
6	5	san	301	118,3	0,4	34,3	1	6	31,2	san	91	122,2
6	5	san	301	120	0,39	36,4	1	7	31,5	san	95,3	126,8
6	5	san	301	115,8	0,4	36,7	1	8	32,4	san	92,8	125,2
6	5	san	301	116	0,44	36,1	1	9	31,7	san	93,7	125,4
6	5	san	301	119	0,33	34,2	1	10	32	san	95,8	127,8
0	6	san	300	116,1	0,43	34,8	3	1	30,8	san	93,3	124,1
0	6	san	300	119,5	0,42	37,9	3	2	30,6	san	92,1	122,7
0	6	san	300	120,2	0,46	36,1	3	3	32	san	91,2	123,2
0	6	san	300	119,1	0,43	36	3	4	32,5	san	90,4	122,9
0	6	san	300	120,5	0,42	37,2	3	5	32,7	san	90,8	123,5
1	6	san	300	116,2	0,44	35,5	3	6	31,9	san	92,3	124,2
1	6	san	300	121	0,36	32,7	3	7	32	san	91,3	123,3
1	6	san	300	118,8	0,4	34,5	3	8	30,8	san	89,2	120
1	6	san	300	120,6	0,41	35,7	3	9	31,1	san	93,1	124,2
1	6	san	300	116,8	0,43	36,4	3	10	31,3	san	93	124,3
3	6	san	300	118,3	0,45	36,3	6	1	31,4	san	94,2	125,6
3	6	san	300	119,5	0,49	36,9	6	2	31,8	san	92,9	124,7
3	6	san	300	115,5	0,43	34,3	6	3	31,4	san	93,6	125
3	6	san	300	117,6	0,47	36,5	6	4	32	san	89,5	121,5
3	6	san	300	119	0,45	37,8	6	5	31,3	san	91,8	123,1
6	6	san	300	120,2	0,41	34,5	6	6	30,7	san	93	123,7
6	6	san	300	119,5	0,43	36,8	6	7	31,4	san	93,5	124,9
6	6	san	300	121,1	0,38	35,4	6	8	31,1	san	94,1	125,2
6	6	san	300	120,5	0,41	33,7	6	9	31,4	san	92	123,4
6	6	san	300	119,4	0,39	34,3	6	10	31,4	san	94,7	126,1
0	7	san	302	126,6	0,44	36,9	0	1	31,5	san	94,8	126,3
0	7	san	302	124,1	0,5	36,8	0	2	32,5	san	90,4	122,9
0	7	san	302	121,5	0,49	38,4	0	3	31,9	san	94,4	126,3
0	7	san	302	118,6	0,48	37,2	0	4	30,5	san	92,4	122,9
0	7	san	302	118,7	0,47	38,3	0	5	31,7	san	93	124,7
1	7	san	302	116,7	0,48	37,9	0	6	31	san	92	123
1	7	san	302	113,8	0,45	38	0	7	31,6	san	91	122,6
1	7	san	302	119,2	0,5	39,1	0	8	31,5	san	92,8	124,3
1	7	san	302	121	0,47	36,9	0	9	32,5	san	92,5	125
1	7	san	302	118,2	0,44	38	0	10	32	san	94	126
3	7	san	302	116,5	0,44	36,2	1	1	30,5	san	97,5	128
3	7	san	302	119,1	0,49	39,1	1	2	31,4	san	95,2	126,6
3	7	san	302	115,7	0,49	35,7	1	3	32,5	san	94,3	126,8
3	7	san	302	119,7	0,48	39	1	4	31,6	san	94,2	125,8
3	7	san	302	116,6	0,41	37,8	1	5	31,8	san	89,9	121,7
6	7	san	302	119,6	0,49	38,9	1	6	31,4	san	95,6	127
6	7	san	302	118,8	0,46	36,5	1	7	31,3	san	90,4	121,7
6	7	san	302	119,4	0,43	35,7	1	8	30,9	san	92,6	123,5
6	7	san	302	121,5	0,52	37,8	1	9	31,2	san	93,4	124,6
6	7	san	302	119,7	0,48	37,7	1	10	32	san	89,8	121,8
0	8	san	302	120,8	0,45	38,8	3	1	30,5	san	89,5	120
0	8	san	302	123,5	0,46	38,6	3	2	32	san	92,7	124,7
0	8	san	302	121,5	0,4	36,2	3	3	32,6	san	91,5	124,1
0	8	san	302	122,8	0,41	34,4	3	4	32,2	san	93	125,2
0	8	san	302	121,4	0,38	34,4	3	5	30,9	san	93,9	124,8
1	8	san	302	119,3	0,45	35,5	3	6	30,7	san	93,3	124
1	8	san	302	118,9	0,48	40,7	3	7	31,2	san	92,9	124,1
1	8	san	302	118,2	0,48	35,4	3	8	30,9	san	91,6	122,5
1	8	san	302	117,8	0,43	34,5	3	9	31,4	san	91,6	123
1	8	san	302	114,9	0,49	39,4	3	10	32,2	san	90,5	122,7
3	8	san	302	118	0,45	34	6	1	31,8	san	90,6	122,4
3	8	san	302	116,8	0,47	35,5	6	2	32,4	san	92,6	125
3	8	san	302	117,7	0,41	34,8	6	3	32	san	95,5	127,5
3	8	san	302	119,1	0,47	37,4	6	4	32,1	san	92,8	124,9
3	8	san	302	116,5	0,4	32	6	5	31,6	san	91,9	123,5
6	8	san	302	117,5	0,44	36,9	6	6	31,3	san	89,7	121
6	8	san	302	119,5	0,45	36,8	6	7	32,4	san	94,2	126,6
6	8	san	302	118	0,47	36,3	6	8	31,8	san	93,4	125,2
6	8	san	302	119	0,44	35,2	6	9	32,5	san	92,5	125
6	8	san	302	120	0,43	36,5	6	10	32,7	san	94,4	127,1
0	9	san	295	116,5	0,42	36,4	0	1	31,1	san	90,9	122
0	9	san	295	121,1	0,39	34,2	0	2	31,4	san	92,7	124,1
0	9	san	295	117,6	0,41	32,3	0	3	31,8	san	90,8	122,6
0	9	san	295	125,5	0,46	38,7	0	4	31,9	san	90,6	122,5
0	9	san	295	119	0,4	34,2	0	5	31,6	san	91,4	123
1	9	san	295	112,9	0,39	32,2	0	6	31,7	san	93,3	125
1	9	san	295	114,5	0,45	35,5	0	7	31,1	san	88,6	119,7
1	9	san	295	113,3	0,48	36,3	0	8	31,4	san	91,8	123,2
1	9	san	295	114,5	0,44	34,8	0	9	31,3	san	92	123,3
1	9	san	295	115,3	0,43	32,8	0	10	31,3	san	93,6	124,9
3	9	san	295	112,3	0,47	35,6	1	1	32,5	san	94,2	126,7
3	9	san	295	114,1	0,39	32	1	2	30,4	san	97,7	128,1
3	9	san	295	113,4	0,44	34,5	1	3	31,3	san	92,4	123,7
3	9	san	295	110	0,43	32,9	1	4	32,2	san	97,8	130
3	9	san	295	116,6	0,44	35,6	1	5	31	san	94,6	125,6
6	9	san	295	114	0,49	36,1	1	6	31,4	san	93,7	125,1
6	9	san	295	115,7	0,37	31,7	1	7	30,5	san	93,7	124,2
6	9	san	295	118,1	0,4	34,8	1	8	32,1	san	93,9	126
6	9	san	295	119,3	0,39	33,8	1	9	32,3	san	93	125,3
6	9	san	295	116,5	0,44	37,2	1	10	31,7	san	94,2	125,9
0	10	san	307	124,1	0,4	34,9	3	1	31,7	san	92,9	124,6
0	10	san	307	123,8	0,42	37,8	3	2	31,1	san	89,9	121
0	10	san	307	128,8	0,4	35,4	3	3	32,3	san	90,8	123,1
0	10	san	307	123,4	0,42	34,9	3	4	32,5	san	89,4	121,9
0	10	san	307	127,8	0,43	36	3	5	32,6	san	92,1	124,7
1	10	san	307	120,7	0,47	37	3	6	30,8	san	91	121,8
1	10	san	307	119,1	0,44	35,1	3	7	30,9	san	91,7	122,6
1	10	san	307	119,1	0,43	34,2	3	8	31,9	san	92,2	124,1
1	10	san	307	118,7	0,38	32,5	3	9	32,2	san	91	123,2
1	10	san	307	119,2	0,41	35,7	3	10	32,9	san	95,7	128,6
3	10	san	307	123,4	0,41	34,8	6	1	32,1	san	91,1	123,2
3	10	san	307	121,8	0,43	36,1	6	2	31,2	san	93	124,2
3	10	san	307	120,7	0,46	36,7	6	3	31,3	san	93,4	124,7
3	10	san	307	120,8	0,46	35,4	6	4	31,3	san	92,3	123,6
3	10	san	307	121,1	0,45	36,8	6	5	31,8	san	94,1	125,9
6	10	san	307	123,3	0,41	36,5	6	6	31,9	san	90,8	122,7
6	10	san	307	121,4	0,41	34,1	6	7	32,3	san	94,1	126,4
6	10	san	307	122,9	0,42	33,6	6	8	31,5	san	91,4	122,9
6	10	san	307	121,5	0,44	36,9	6	9	31,5	san	93,3	124,8
6	10	san	307	124,3	0,37	33,4	6	10	30,4	san	90,9	121,3
0	1	coj	292	104,2	0,39	29,8	0	1	26,1	coj	113,4	139,5
0	1	coj	292	108,3	0,37	30	0	2	27,6	coj	111,1	138,7
0	1	coj	292	103,1	0,37	31,6	0	3	21,5	coj	113,3	134,8
0	1	coj	292	102,5	0,42	35,1	0	4	20,7	coj	112,5	133,2
0	1	coj	292	101,8	0,39	34,4	0	5	24,6	coj	112,2	136,8
1	1	coj	292	112,7	0,48	35,7	0	6	25,2	coj	114,8	140
1	1	coj	292	116,2	0,5	36,3	0	7	25,1	coj	111,9	137
1	1	coj	292	113,8	0,46	38,1	0	8	24,2	coj	112	136,2
1	1	coj	292	112,1	0,5	38,4	0	9	26,3	coj	113,1	139,4
1	1	coj	292	120,6	0,46	38	0	10	26,6	coj	111,7	138,3
3	1	coj	292	118,3	0,42	36,9	0	11	30	coj	114,3	144,3
3	1	coj	292	113,7	0,46	37,1	0	12	21,8	coj	110,9	132,7
3	1	coj	292	115	0,46	34,4	1	1	30,6	coj	107	137,6
3	1	coj	292	114,6	0,44	34,7	1	2	32,6	coj	108,2	140,8
3	1	coj	292	111,9	0,43	34,8	1	3	28,2	coj	107,5	135,7
6	1	coj	292	106,5	0,36	30,1	1	4	28,2	coj	103,5	131,7
6	1	coj	292	105,1	0,41	35,9	1	5	32,1	coj	107,3	139,4
6	1	coj	292	107,1	0,42	33,3	1	6	29,8	coj	107	136,8
6	1	coj	292	105,3	0,39	33,5	1	7	30,2	coj	107,9	138,1
6	1	coj	292	108,1	0,47	36,9	1	8	33,1	coj	108,6	141,7
0	2	coj	310	107,8	0,34	30,9	1	9	32,3	coj	106,5	138,8
0	2	coj	310	107,6	0,39	32,7	1	10	35	coj	101,1	136,1
0	2	coj	310	109,2	0,37	34,4	1	11	32,6	coj	109	141,6
0	2	coj	310	106,9	0,38	32,2	1	12	30	coj	103,5	133,5
0	2	coj	310	109,7	0,41	32,7	3	1	30	coj	104,6	134,6
1	2	coj	310	124,4	0,42	38,1	3	2	28,8	coj	108,3	137,1
1	2	coj	310	120,6	0,46	36,7	3	3	29,9	coj	107,9	137,8
1	2	coj	310	124,8	0,36	34,5	3	4	29,1	coj	102,9	132
1	2	coj	310	124,9	0,39	35,6	3	5	33,1	coj	109,1	142,2
1	2	coj	310	124,2	0,57	43,6	3	6	33,3	coj	107,4	140,7
3	2	coj	310	119,4	0,37	34,2	3	7	32,9	coj	110,4	143,3
3	2	coj	310	122,2	0,41	36,1	3	8	31,9	coj	109	140,9
3	2	coj	310	117,8	0,46	37,1	3	9	31,5	coj	104,7	136,2
3	2	coj	310	116,5	0,47	35,7	3	10	29,7	coj	95,7	125,4
3	2	coj	310	117,6	0,47	36,5	3	11	32,5	coj	110,5	143
6	2	coj	310	111,4	0,4	34,3	3	12	29,6	coj	95,1	124,7
6	2	coj	310	109,6	0,42	35,9	6	1	25,3	coj	113,1	138,4
6	2	coj	310	111,5	0,43	35	6	2	25,8	coj	113	138,8
6	2	coj	310	110,4	0,38	33,7	6	3	20,7	coj	109,7	130,4
6	2	coj	310	112	0,35	33,2	6	4	24,8	coj	111,6	136,4
0	3	coj	300	104,9	0,39	32,3	6	5	26,3	coj	114,7	141
0	3	coj	300	106,9	0,4	34	6	6	25,4	coj	112,3	137,7
0	3	coj	300	107,4	0,39	33,9	6	7	26	coj	115,3	141,3
0	3	coj	300	104,4	0,35	31,5	6	8	20,4	coj	110,4	130,8
0	3	coj	300	104	0,4	34,3	6	9	27,6	coj	111,6	139,2
1	3	coj	300	118	0,48	38,1	6	10	24,6	coj	110,7	135,3
1	3	coj	300	120,2	0,47	37,6	6	11	34	coj	113	147
1	3	coj	300	118,3	0,45	36,5	6	12	21,8	coj	110,4	132,2
1	3	coj	300	122,7	0,46	36,7	0	1	22,9	coj	112,1	135
1	3	coj	300	122,8	0,44	36,7	0	2	26,6	coj	113,6	140,2
3	3	coj	300	114,7	0,42	35,6	0	3	20,1	coj	113	133,1
3	3	coj	300	113,3	0,45	34,6	0	4	22,6	coj	112,4	135
3	3	coj	300	117,5	0,44	37,4	0	5	28	coj	115,6	143,6
3	3	coj	300	114,4	0,47	34,4	0	6	24,1	coj	113,3	137,4
3	3	coj	300	113	0,38	33,3	0	7	23,9	coj	113,1	137
6	3	coj	300	107	0,37	31,5	0	8	22,9	coj	112,7	135,6
6	3	coj	300	108,4	0,43	36,5	0	9	28,9	coj	112,6	141,5
6	3	coj	300	108,9	0,47	34,7	0	10	27,3	coj	111,9	139,2
6	3	coj	300	104,1	0,36	30,6	0	11	29,6	coj	113	142,6
6	3	coj	300	108,8	0,39	34	0	12	19,5	coj	111,6	131,1
0	4	coj	302	106,5	0,35	30,9	1	1	31,4	coj	104,8	136,2
0	4	coj	302	102,7	0,39	31,2	1	2	31,3	coj	108,1	139,4
0	4	coj	302	106	0,34	29,9	1	3	26,8	coj	106	132,8
0	4	coj	302	105,8	0,33	28,3	1	4	28,7	coj	105,7	134,4
0	4	coj	302	100,4	0,4	33,4	1	5	31,4	coj	106	137,4
1	4	coj	302	124,9	0,43	38,1	1	6	30,4	coj	106,6	137
1	4	coj	302	122,6	0,48	37,2	1	7	29,2	coj	111	140,2
1	4	coj	302	119,7	0,4	33,4	1	8	30,1	coj	109,1	139,2
1	4	coj	302	119	0,41	34,9	1	9	32,5	coj	105,7	138,2
1	4	coj	302	122,6	0,45	38,1	1	10	29	coj	102,3	131,3
3	4	coj	302	111,6	0,46	36,3	1	11	33,6	coj	109,1	142,7
3	4	coj	302	109,7	0,39	32,8	1	12	29,9	coj	101,6	131,5
3	4	coj	302	111,7	0,4	33,3	3	1	31	coj	107	138
3	4	coj	302	111,1	0,44	34,7	3	2	31,8	coj	109,8	141,6
3	4	coj	302	115,4	0,36	33,3	3	3	30,7	coj	109,2	139,9
6	4	coj	302	109,4	0,37	33,7	3	4	32,2	coj	102,6	134,8
6	4	coj	302	108,6	0,37	34,6	3	5	29	coj	109,8	138,8
6	4	coj	302	110,4	0,4	34,6	3	6	30,3	coj	108,8	139,1
6	4	coj	302	108,4	0,43	34,5	3	7	30,3	coj	115,6	145,9
6	4	coj	302	107,6	0,38	29,7	3	8	30,6	coj	111,6	142,2
0	5	coj	296	109,4	0,34	29,7	3	9	30,9	coj	107,5	138,4
0	5	coj	296	102,2	0,36	32,1	3	10	35,4	coj	96,5	131,9
0	5	coj	296	104,9	0,35	32,5	3	11	35,1	coj	112,9	148
0	5	coj	296	102,8	0,41	32,5	3	12	29,7	coj	95,6	125,3
0	5	coj	296	100,7	0,38	33,4	6	1	24,7	coj	113,8	138,5
1	5	coj	296	127,1	0,42	39,2	6	2	28	coj	112,9	140,9
1	5	coj	296	121,1	0,41	32,7	6	3	22,5	coj	110,8	133,3
1	5	coj	296	120,1	0,42	35,2	6	4	22,3	coj	111,1	133,4
1	5	coj	296	121,4	0,36	34,7	6	5	28	coj	117,2	145,2
1	5	coj	296	127,2	0,43	37,1	6	6	28,1	coj	112,3	140,4
3	5	coj	296	106,5	0,41	34	6	7	22,8	coj	112	134,8
3	5	coj	296	106	0,42	35,2	6	8	24,9	coj	113,9	138,8
3	5	coj	296	112,2	0,39	33,4	6	9	31,7	coj	110,8	142,5
3	5	coj	296	110,2	0,42	31,3	6	10	27,8	coj	113,1	140,9
3	5	coj	296	107,9	0,44	35,4	6	11	31,4	coj	114	145,4
6	5	coj	296	104,5	0,42	34,8	6	12	21	coj	110,8	131,8
6	5	coj	296	103,2	0,36	32,9	0	1	26,5	coj	110,6	137,1
6	5	coj	296	107,4	0,36	31,1	0	2	25,6	coj	112,9	138,5
6	5	coj	296	104,6	0,41	31,9	0	3	21,4	coj	113,5	134,9
6	5	coj	296	106,2	0,39	30,8	0	4	24,2	coj	110,2	134,4
0	6	coj	301	102,9	0,41	29,7	0	5	25,6	coj	112	137,6
0	6	coj	301	102,8	0,39	32,3	0	6	27,4	coj	112,3	139,7
0	6	coj	301	106,9	0,41	33,2	0	7	22,5	coj	113,5	136
0	6	coj	301	105,9	0,37	32	0	8	22,3	coj	111,7	134
0	6	coj	301	109,3	0,37	31,2	0	9	29,9	coj	112,6	142,5
1	6	coj	301	117,1	0,41	36,2	0	10	25,4	coj	112	137,4
1	6	coj	301	117,7	0,44	36,5	0	11	30,7	coj	114,5	145,2
1	6	coj	301	114,5	0,43	34,9	0	12	20,3	coj	111,1	131,4
1	6	coj	301	117,4	0,44	36,4	1	1	30,4	coj	104,5	134,9
1	6	coj	301	115,9	0,5	38,8	1	2	30,8	coj	107,8	138,6
3	6	coj	301	123,9	0,43	37,7	1	3	28,2	coj	106,9	135,1
3	6	coj	301	119,7	0,41	35,8	1	4	30,5	coj	104,4	134,9
3	6	coj	301	114	0,48	36,3	1	5	34,2	coj	108,1	142,3
3	6	coj	301	116,2	0,38	32,8	1	6	31	coj	108,1	139,1
3	6	coj	301	117,8	0,41	33,7	1	7	31,6	coj	108,5	140,1
6	6	coj	301	105,7	0,4	32,9	1	8	29,3	coj	108,7	138
6	6	coj	301	106,6	0,41	33,2	1	9	31,2	coj	106,9	138,1
6	6	coj	301	109,1	0,39	32,1	1	10	30,8	coj	102,7	133,5
6	6	coj	301	112,8	0,47	35,7	1	11	34,3	coj	108,8	143,1
6	6	coj	301	106,2	0,34	33,8	1	12	25,9	coj	102,7	128,6
0	7	coj	304	97,6	0,36	30,1	3	1	31,6	coj	102,3	133,9
0	7	coj	304	98,8	0,45	34,5	3	2	31,7	coj	110	141,7
0	7	coj	304	104,5	0,37	31,8	3	3	29	coj	107,4	136,4
0	7	coj	304	101,6	0,45	34,3	3	4	29,7	coj	101,3	131
0	7	coj	304	103,1	0,36	30,9	3	5	31,6	coj	110,7	142,3
1	7	coj	304	118,7	0,5	37,5	3	6	30,2	coj	107,9	138,1
1	7	coj	304	121,5	0,45	38,9	3	7	30,4	coj	112,6	143
1	7	coj	304	121,2	0,49	37,9	3	8	32	coj	111,6	143,6
1	7	coj	304	118,9	0,49	38,9	3	9	33,6	coj	106,5	140,1
1	7	coj	304	117,2	0,44	34,2	3	10	32	coj	96,1	128,1
3	7	coj	304	108,4	0,37	32,2	3	11	32,1	coj	111,4	143,5
3	7	coj	304	111,8	0,4	34,8	3	12	31,3	coj	96,5	127,8
3	7	coj	304	113,4	0,44	33,1	6	1	24,9	coj	111	135,9
3	7	coj	304	108,7	0,45	36,2	6	2	25,8	coj	112,5	138,3
3	7	coj	304	112,3	0,44	34,8	6	3	22,3	coj	111,9	134,2
6	7	coj	304	105,9	0,42	35	6	4	23,4	coj	112,8	136,2
6	7	coj	304	106,5	0,43	35	6	5	25,9	coj	112,7	138,6
6	7	coj	304	105,5	0,46	34,9	6	6	27,4	coj	113,7	141,1
6	7	coj	304	106,8	0,43	33,6	6	7	23,9	coj	113,3	137,2
6	7	coj	304	103,7	0,35	31,1	6	8	23,6	coj	110,7	134,3
0	8	coj	292	102,1	0,32	29,8	6	9	31,4	coj	113,9	145,3
0	8	coj	292	99,4	0,35	27,2	6	10	26,7	coj	115,7	142,4
0	8	coj	292	103,1	0,39	32,2	6	11	32,8	coj	112,6	145,4
0	8	coj	292	110,2	0,35	35,3	6	12	17,2	coj	109,7	126,9
0	8	coj	292	104,9	0,36	31,5	0	1	26	coj	113	139
1	8	coj	292	113,6	0,36	31,3	0	2	26,9	coj	112,8	139,7
1	8	coj	292	113,4	0,42	36,5	0	3	23,4	coj	109,3	132,7
1	8	coj	292	118,4	0,47	36,1	0	4	19,2	coj	113,4	132,6
1	8	coj	292	113,1	0,36	33,9	0	5	28,3	coj	115,4	143,7
1	8	coj	292	117,9	0,41	33,7	0	6	26,8	coj	112,9	139,7
3	8	coj	292	112,8	0,39	34,1	0	7	20,1	coj	113,9	134
3	8	coj	292	116,3	0,44	36,3	0	8	21,8	coj	112,9	134,7
3	8	coj	292	114,8	0,45	34,9	0	9	27,6	coj	111,4	139
3	8	coj	292	117,9	0,41	30,9	0	10	27,4	coj	113,2	140,6
3	8	coj	292	112,6	0,43	35,2	0	11	31,1	coj	111,8	142,9
6	8	coj	292	104,5	0,35	30,3	0	12	19,7	coj	109	128,7
6	8	coj	292	105,2	0,41	32,8	1	1	28,5	coj	105,6	134,1
6	8	coj	292	105,3	0,44	34,8	1	2	31,3	coj	106,9	138,2
6	8	coj	292	105,9	0,36	31,4	1	3	30,9	coj	106,7	137,6
6	8	coj	292	105,7	0,34	28,1	1	4	30,9	coj	103,2	134,1
0	9	coj	283	102,4	0,4	31	1	5	29,9	coj	107,2	137,1
0	9	coj	283	107,6	0,37	29,8	1	6	32,6	coj	106,2	138,8
0	9	coj	283	102,9	0,37	31,6	1	7	30,2	coj	108,4	138,6
0	9	coj	283	100,7	0,42	32,8	1	8	29,8	coj	107,7	137,5
0	9	coj	283	98,7	0,41	31,5	1	9	31,6	coj	106,7	138,3
1	9	coj	283	115	0,36	32,8	1	10	32,8	coj	102	134,8
1	9	coj	283	113	0,43	35,2	1	11	33,6	coj	107,5	141,1
1	9	coj	283	115,6	0,45	36,1	1	12	28,4	coj	102,4	130,8
1	9	coj	283	117,1	0,43	34	3	1	31,5	coj	102,9	134,4
1	9	coj	283	114,1	0,53	39,1	3	2	33	coj	109,8	142,8
3	9	coj	283	109,5	0,41	30,7	3	3	29,6	coj	106,3	135,9
3	9	coj	283	108,3	0,43	34	3	4	30,3	coj	102,5	132,8
3	9	coj	283	109,3	0,46	34	3	5	33,1	coj	111,5	144,6
3	9	coj	283	111,4	0,42	34,7	3	6	32	coj	107,2	139,2
3	9	coj	283	111,5	0,4	34,5	3	7	31,8	coj	115	146,8
6	9	coj	283	104,4	0,42	34,3	3	8	29,4	coj	111,1	140,5
6	9	coj	283	103,2	0,44	33,4	3	9	32,8	coj	107,2	140
6	9	coj	283	105,8	0,38	33,9	3	10	30,3	coj	92,8	123,1
6	9	coj	283	106,8	0,38	30,5	3	11	32,9	coj	111	143,9
6	9	coj	283	103,4	0,4	31,2	3	12	28,9	coj	94,8	123,7
0	10	coj	288	101,7	0,36	30,2	6	1	24,5	coj	110,4	134,9
0	10	coj	288	102,8	0,35	32,6	6	2	27,5	coj	112,3	139,8
0	10	coj	288	97,8	0,41	32,1	6	3	21	coj	111,7	132,7
0	10	coj	288	104,9	0,35	30,3	6	4	22,5	coj	110,3	132,8
0	10	coj	288	104,7	0,36	33,4	6	5	31,1	coj	113,9	145
1	10	coj	288	111,7	0,48	37,4	6	6	28,6	coj	116,1	144,7
1	10	coj	288	111	0,42	33,7	6	7	22,4	coj	114,3	136,7
1	10	coj	288	110,4	0,49	37,4	6	8	22,6	coj	110,1	132,7
1	10	coj	288	111	0,43	37,4	6	9	29,5	coj	112,2	141,7
1	10	coj	288	111,4	0,5	36,8	6	10	29,2	coj	110,5	139,7
3	10	coj	288	115,1	0,43	34,5	6	11	31,9	coj	113,1	145
3	10	coj	288	114,3	0,39	33,8	6	12	19,1	coj	109,4	128,5
3	10	coj	288	116,9	0,44	35,6	0	1	25,8	coj	112,1	137,9
3	10	coj	288	116,1	0,42	35,6	0	2	25	coj	112,8	137,8
3	10	coj	288	115,4	0,45	35,8	0	3	21,1	coj	111,8	132,9
6	10	coj	288	106,4	0,42	33	0	4	26,5	coj	111,8	138,3
6	10	coj	288	105,8	0,4	33	0	5	26,5	coj	116,4	142,9
6	10	coj	288	102,2	0,39	29	0	6	25,1	coj	112,2	137,3
6	10	coj	288	106,6	0,36	32,1	0	7	23,8	coj	112,8	136,6
6	10	coj	288	106,2	0,41	34,5	0	8	24,7	coj	112,5	137,2
0	11	coj	301	108,7	0,39	34,3	0	9	31,2	coj	113,2	144,4
0	11	coj	301	105	0,41	32,6	0	10	25,6	coj	112,8	138,4
0	11	coj	301	106,9	0,45	34,3	0	11	31,1	coj	113,2	144,3
0	11	coj	301	105,7	0,41	34	0	12	23,3	coj	110,6	133,9
0	11	coj	301	103,5	0,37	32,5	1	1	31,6	coj	104,9	136,5
1	11	coj	301	116,8	0,5	37,9	1	2	31,5	coj	108,4	139,9
1	11	coj	301	117	0,51	37,9	1	3	27,9	coj	108,2	136,1
1	11	coj	301	116,3	0,5	37,5	1	4	28,7	coj	105,6	134,3
1	11	coj	301	116,6	0,48	35,6	1	5	32	coj	107,5	139,5
1	11	coj	301	121,6	0,43	36	1	6	29,4	coj	108,4	137,8
3	11	coj	301	116,7	0,42	34,9	1	7	30,4	coj	110,2	140,6
3	11	coj	301	115,4	0,44	36	1	8	30,9	coj	106,6	137,5
3	11	coj	301	119,8	0,42	36,8	1	9	35,1	coj	106,4	141,5
3	11	coj	301	117,1	0,43	35,1	1	10	30,6	coj	100,4	131
3	11	coj	301	118,3	0,43	35,9	1	11	33,1	coj	107,2	140,3
6	11	coj	301	111	0,44	35,1	1	12	27,8	coj	104	131,8
6	11	coj	301	108,8	0,45	34,2	3	1	31	coj	104,5	135,5
6	11	coj	301	107,8	0,41	35,7	3	2	32,8	coj	108,8	141,6
6	11	coj	301	109,7	0,41	31,9	3	3	29,5	coj	109,9	139,4
6	11	coj	301	107,7	0,38	32,5	3	4	30,1	coj	101,2	131,3
0	12	coj	310	110,1	0,4	34	3	5	32	coj	109,6	141,6
0	12	coj	310	111,5	0,4	33	3	6	30,6	coj	109,1	139,7
0	12	coj	310	109,7	0,46	36,6	3	7	29,5	coj	113,3	142,8
0	12	coj	310	106,5	0,37	32,3	3	8	32,2	coj	111,8	144
0	12	coj	310	109,6	0,34	31,2	3	9	33,6	coj	107,5	141,1
1	12	coj	310	118,6	0,49	37,4	3	10	31,6	coj	95,5	127,1
1	12	coj	310	123,6	0,43	37,9	3	11	33	coj	112,1	145,1
1	12	coj	310	121,5	0,47	37,8	3	12	28,9	coj	95,4	124,3
1	12	coj	310	122	0,51	40,5	6	1	27,7	coj	110,6	138,3
1	12	coj	310	119,5	0,48	35,6	6	2	27,3	coj	113,7	141
3	12	coj	310	121,7	0,45	36,8	6	3	21	coj	113,7	134,7
3	12	coj	310	122,9	0,42	36,8	6	4	20,8	coj	111,3	132,1
3	12	coj	310	121,9	0,45	33,9	6	5	25,7	coj	114,6	140,3
3	12	coj	310	120,1	0,44	36,5	6	6	26,1	coj	113,1	139,2
3	12	coj	310	117,8	0,4	33,4	6	7	20,9	coj	110,9	131,8
6	12	coj	310	115,1	0,4	35,7	6	8	22,7	coj	112,3	135
6	12	coj	310	116,4	0,38	33,3	6	9	29,8	coj	112,8	142,6
6	12	coj	310	113,7	0,42	35,8	6	10	25,7	coj	109,5	135,2
6	12	coj	310	112,6	0,44	35,3	6	11	28,5	coj	114,1	142,6
6	12	coj	310	115,9	0,43	35,5	6	12	22,3	coj	108,8	131,1
